# Supplementary material for: Metabolic Reprogramming of Breast Tumor-Educated Macrophages Revealed by NMR Metabolomics
Source: Cancers (Basel). 2023 Feb 14;15(4):1211. doi: 10.3390/cancers15041211 (PMC9954003; doi:10.3390/cancers15041211)
Supplement: Supplementary file 1 [file cancers-15-01211-s001.zip]

Archive with 1 entries (1 files):
- cancers-2133184-supplementary.pdf
